# Supplementary material for: Reference charts for first‐trimester placental volume derived using OxNNet
Source: Ultrasound Obstet Gynecol. 2025 Aug 1;66(3):337–46. doi: 10.1002/uog.29300 (PMC12401500; doi:10.1002/uog.29300)
Supplement: Supplementary file 6 — Appendix S3 R file including relevant scripts to perform centile calculations [file UOG-66-337-s006.R]

#########################################################################
# CALCULATE THE VOLUME CORRESPONDING TO A GIVEN CENTILE FOR A GIVEN CRL #
#########################################################################

# The gamlss package is required
library(gamlss)

# 1. Define the value of CRL and the desired centile
CRL <- 65 # This can be adjusted to the actual CRL in mm
quantile <- 0.03 # This can be adjusted to the desired centile (must be between 0-1)

# 2. Create a data frame for CRL
new_data <- data.frame(CRL = CRL)

# 3. Predict the distribution parameters
mu_value <- predict(CRLmodel, what = "mu", newdata = new_data)
sigma_value <- predict(CRLmodel, what = "sigma", newdata = new_data)
nu_value <- predict(CRLmodel, what = "nu", newdata = new_data)
tau_value <- predict(CRLmodel, what = "tau", newdata = new_data)

# 4. Calculate the expected volume
vol <- qSHASH(quantile, mu = mu_value, sigma = sigma_value, nu = nu_value, tau = tau_value)

# 5. Print the result
cat("The expected placental volume at centile", quantile*100, "when CRL =", CRL, "(mm) is:", vol, "(cm3)\n")

#############################################################
# CALCULATE THE CENTILE FOR A GIVEN VOLUME WITH A GIVEN CRL #
#############################################################

# The gamlss package is required
library(gamlss)

# 1. Define the values for placental volume and CRL
vol <- 68 #This can be adjusted to the actual volume in cm3
CRL <- 65 #This can be adjusted to the actual CRL in mm

# 2. Create a data frame for CRL
new_data <- data.frame(CRL = CRL)

# 3. Predict the distribution parameters
mu_value <- predict(CRLmodel, what = "mu", newdata = new_data)
sigma_value <- predict(CRLmodel, what = "sigma", newdata = new_data)
nu_value <- predict(CRLmodel, what = "nu", newdata = new_data)
tau_value <- predict(CRLmodel, what = "tau", newdata = new_data)

# 4. Calculate the centile
quantile <- pSHASH(vol, mu = mu_value, sigma = sigma_value, nu = nu_value, tau = tau_value)

# 5. Convert to percentage
centile <- quantile * 100

# 6. Print the result
cat("The centile for vol =", vol, "cm3 and CRL =", CRL, "mm is:", centile, "%\n")


########################################################################
# CALCULATE THE VOLUME CORRESPONDING TO A GIVEN CENTILE FOR A GIVEN GA #
########################################################################

# The gamlss package is required
library(gamlss)

# 1. Define the value of GA
GA <- 79 # This can be adjusted to the actual GA (in days)
quantile <- 0.5 # This can be adjusted to the desired centile (must be between 0-1)

# 2. Create a data frame for CRL
new_data <- data.frame(GA = GA)

# 3. Predict the distribution parameters
mu_value <- predict(GAmodel, what = "mu", newdata = new_data)
sigma_value <- predict(GAmodel, what = "sigma", newdata = new_data)
nu_value <- predict(GAmodel, what = "nu", newdata = new_data)

# 4. Calculate the centile for the given volume
vol <- qBCCGo(quantile, mu = mu_value, sigma = sigma_value, nu = nu_value)

# 5. Print the result
cat("The expected placental volume at centile", quantile*100, "when GA =", GA, "(days) is:", vol, "\n")


############################################################
# CALCULATE THE CENTILE FOR A GIVEN VOLUME WITH A GIVEN GA #
############################################################

# The gamlss package is required
library(gamlss)

# 1. Define the values for placental volume and GA
vol <- 63.8 # This can be adjusted to the actual placental volume (cm3)
GA <- 79 # This can be adjusted to the actual gestational age (days)

# 2. Create a data frame for GA
new_data <- data.frame(GA = GA)

# 3. Predict the distribution parameters
mu_value <- predict(GAmodel, what = "mu", newdata = new_data)
sigma_value <- predict(GAmodel, what = "sigma", newdata = new_data)
nu_value <- predict(GAmodel, what = "nu", newdata = new_data)

# 4. Calculate the centile
quantile <- pBCCGo(vol, mu = mu_value, sigma = sigma_value, nu = nu_value)

# 5. Convert to percentage
centile <- quantile * 100

# 6. Print the result
cat("The quantile (centile) for vol =", vol, "and GA =", GA, "is:", centile, "%\n")
